# Supplementary material for: Determination of the lactose and galactose content of common foods: Relevance to galactosemia
Source: Food Sci Nutr. 2022 Jul 19;10(11):3789–800. doi: 10.1002/fsn3.2976 (PMC9632185; doi:10.1002/fsn3.2976)
Supplement: Supplementary file 1 — Appendix S1 [file FSN3-10-3789-s001.zip]

Archive with 2 entries (2 files):
- fsn3_2976-sup-0001-supinfo.doc
- fsn32976-Sup-0001-Tables.docx
